# Supplementary material for: Immunosuppressive Microenvironment and Efficacy of PD-1 Inhibitors in Relapsed/Refractory Classic Hodgkin Lymphoma: Checkpoint Molecules Landscape and Macrophage Populations
Source: Cancers (Basel). 2021 Nov 12;13(22):5676. doi: 10.3390/cancers13225676 (PMC8616219; doi:10.3390/cancers13225676)
Supplement: Supplementary file 1 [file cancers-13-05676-s001.zip]

Archive with 1 entries (1 files):
- cancers-1424218-supplementary.pdf
